# Supplementary material for: Noble Metals for Modern Implant Materials: MOCVD of Film Structures and Cytotoxical, Antibacterial, and Histological Studies
Source: Biomedicines. 2021 Jul 21;9(8):851. doi: 10.3390/biomedicines9080851 (PMC8389635; doi:10.3390/biomedicines9080851)
Supplement: Supplementary file 1 [file biomedicines-09-00851-s001.zip]

Archive with 1 entries (1 files):
- biomedicines-1272187-supplementary.pdf
